# Supplementary material for: Synthesis and Characterization of Sol–Gelled Barium Zirconate as Novel MTA Radiopacifiers
Source: Materials (Basel). 2024 Jun 19;17(12):3015. doi: 10.3390/ma17123015 (PMC11205342; doi:10.3390/ma17123015)
Supplement: Supplementary file 1 [file materials-17-03015-s001.zip]

Archive with 1 entries (1 files):
- materials-3058027-supplementary.docx
